# Supplementary material for: The co-occurrence of water insecurity and food insecurity among Daasanach pastoralists in northern Kenya
Source: Public Health Nutr. 2022 Aug 9;26(3):693–703. doi: 10.1017/S1368980022001689 (PMC9989708; doi:10.1017/S1368980022001689)
Supplement: Supplementary file 1 [file S1368980022001689sup.zip]

Archive with 2 entries (2 files):
- S1368980022001689sup001.doc
- S1368980022001689sup002.docx
